# Supplementary material for: Lysosomal Proteomics Links Disturbances in Lipid Homeostasis and Sphingolipid Metabolism to CLN5 Disease
Source: Cells. 2022 Jun 4;11(11):1840. doi: 10.3390/cells11111840 (PMC9180748; doi:10.3390/cells11111840)
Supplement: Supplementary file 1 [file cells-11-01840-s001.zip]

Archive with 3 entries (3 files):
- cells-1727854-supplementary.pdf
- Supplementary figures_final_rev_ML- VERY LAST.pdf
- Supplementary_Tables_final_rev.xlsx
